# Supplementary material for: Intranasal Borna Disease Virus (BoDV-1) Infection: Insights into Initial Steps and Potential Contagiosity
Source: Int J Mol Sci. 2019 Mar 15;20(6):1318. doi: 10.3390/ijms20061318 (PMC6470550; doi:10.3390/ijms20061318)
Supplement: Supplementary file 1 [file ijms-20-01318-s001.zip]

Archive with 11 entries (10 files):
- TableS1.pdf
- __MACOSX/
- __MACOSX/._TableS1.pdf
- TableS3.pdf
- __MACOSX/._TableS3.pdf
- TableS2.pdf
- __MACOSX/._TableS2.pdf
- FigureS2.pdf
- __MACOSX/._FigureS2.pdf
- FigureS1.pdf
- __MACOSX/._FigureS1.pdf
